# Supplementary material for: Effect of Using Different Chemical Dispersing Agents in Grain Size Analyses of Fluvial Sediments via Laser Diffraction Spectrometry
Source: Methods Protoc. 2021 Jun 29;4(3):44. doi: 10.3390/mps4030044 (PMC8293417; doi:10.3390/mps4030044)
Supplement: Supplementary file 1 [file mps-04-00044-s001.zip]

Archive with 1 entries (1 files):
- mps-1247331-supplementary.pdf
